# Supplementary material for: Double-strand break repair and colorectal cancer: gene variants within 3′ UTRs and microRNAs binding as modulators of cancer risk and clinical outcome
Source: Oncotarget. 2015 Dec 31;7(17):23156–69. doi: 10.18632/oncotarget.6804 (PMC5029617; doi:10.18632/oncotarget.6804)
Supplement: Supplementary file 2 [file oncotarget-07-23156-s002.xls]

## Sheet: Suppl.TableI
Supplementary Table I. Association of SNPs in HRe genes with CRC risk. A further stratification for colon and rectal cancer is also presented
				All cancer patients				Rectal cancer patients				Colon cancer patients
Gene	Genotype	aControls	aCases		bOR	95% CI	P	aCases	bOR	95% CI	P	Cases	bOR	95% CI	P	c HWE χ2, P
SNP		(n=1442)	(n=1090)					(n=369)				(n=710)
RAD52	GG	839	610		Ref			213	Ref			395	Ref			0.29; 0.87
rs1051669	GA	505	381		1.05	0.85-1.29	0.65	121	0.96	0.70-1.30	0.78	260	1.09	0.86-1.37	0.49
	AA	70	81		1.68	1.11-2.54	0.01	28	1.39	0.74-2.59	0.31	52	1.78	1.13-2.80	0.01
	GA+AA	575	462		1.12	0.92-1.37	0.25	149	1.01	0.75-1.35	0.97	312	1.17	0.93-1.46	0.18
	GG+GA	1344	991		Ref			334	Ref			655	Ref
	AA	70	81		1.65	1.10-2.50	0.02	28	1.41	0.76-2.61	0.28	52	1.72	1.10-2.69	0.02
RAD52	CC	418	290		Ref			96	Ref			193	Ref			1exp-4; 0.99
rs11226	CT	702	556		1.11	0.88-1.40	0.36	190	1.08	0.77-1.52	0.64	365	1.14	0.88-1.47	0.34
	TT	294	224		1.08	0.81-1.44	0.60	73	0.95	0.62-1.45	0.80	150	1.17	0.85-1.61-	0.34
	CT+TT	996	780		1.10	0.89-1.37	0.38	263	1.04	0.76-1.44	0.79	515	1.15	0.89-1.47	0.28
	CC+CT	1120	846		Ref			286	Ref			558	Ref
	TT	294	224		1.01	0.79-1.28	0.96	73	0.90	0.63-1.29	0.56	150	1.08	0.82-1.41	0.60
RAD52	TT	1045	820		Ref			266	Ref			551	Ref			0.87; 0.65
rs11571475	TC	353	237		0.88	0.70-1.11	0.29	88	1.14	0.82-1.59	0.45	149	0.76	0.58-1.00	0.05
	CC	24	20		0.90	0.41-1.96	0.79	12	2.36	0.97-5.73	0.06	8	0.41	0.14-1.26	0.12
	TC+CC	377	257		0.88	0.70-1.11	0.29	100	1.21	0.88-1.67	0.24	157	0.74	0.57-0.97	0.03
	TT+TC	1398	1057		Ref			354	Ref			700	Ref
	CC	24	20		0.92	0.42-2.01	0.84	12	2.28	0.95-5.52	0.07	8	0.44	0.14-1.34	0.15
RAD52	TT	1024	808		Ref			280	Ref			526	Ref			0.01; 0.99
rs7963551	TG	375	246		0.83	0.66-1.04	0.11	80	0.88	0.64-1.23	0.47	165	0.81	0.63-1.05	0.12
	GG	35	17		0.53	0.26-1.11	0.09	5	0.29	0.08-1.13	0.07	12	0.64	0.29-1.38	0.25
	TG+GG	410	263		0.80	0.64-1.00	0.05	85	0.83	0.60-1.15	0.26	177	0.80	0.62-1.02	0.08
	TT+TG	1400	1054		Ref			360	Ref			691	Ref
	GG	35	17		0.56	0.27-1.16	0.12	5	0.30	0.08-1.16	0.08	12	0.67	0.31-1.46	0.31
RAD51	TT	382	283		Ref			99	Ref			184	Ref			0.28; 0.87
rs12593359	TG	718	523		0.87	0.69-1.10	0.24	171	0.74	0.53-1.04	0.09	350	0.96	0.74-1.25	0.78
	GG	319	268		0.96	0.73-1.26	0.76	97	1.02	0.69-1.51	0.93	170	1.01	0.74-1.38	0.96
	TG+GG	1037	791		0.90	0.72-1.22	0.33	269	0.82	0.60-1.23	0.23	520	0.98	0.76-1.25	0.85
	TT+TG	1100	806		Ref			270	Ref			534	Ref
	GG	319	268		1.05	0.83-1.32	0.69	97	1.23	0.88-1.71	0.23	170	1.03	0.79-1.34	0.81
RAD51	AA	511	402		Ref			142	Ref			258	Ref			0.04; 0.98
rs7180135	AG	686	496		1.05	0.84-1.30	0.67	161	0.87	0.63-1.19	0.38	334	1.12	0.88-1.43	0.35
	GG	225	175		1.19	0.89-1.59	0.24	60	1.24	0.83-1.87	0.30	115	1.13	0.81-1.56	0.48
	AG+GG	911	671		1.08	0.88-1.33	0.45	221	0.96	0.71-1.29	0.77	449	1.12	0.89-1.42	0.32
	AA+AG	1197	898		Ref			303	Ref			592	Ref
	GG	225	175		1.16	0.89-1.51	0.27	60	1.35	0.93-1.95	0.11	115	1.05	0.78-1.42	0.74
RAD51	AA	1112	869		Ref			298	Ref			569	Ref			4.39; 0.11
rs45507396	AG	285	200		0.90	0.70-1.16	0.42	66	0.78	0.54-1.14	0.21	133	0.91	0.68-1.20	0.49
	GG	29	14		0.72	0.34-1.53	0.39	4	0.73	0.24-2.29	0.59	10	0.65	0.27-1.53	0.32
	AG+GG	314	214		0.88	0.69-1.13	0.32	70	0.78	0.54-1.12	0.18	143	0.88	0.67-1.15	0.36
	AA+AG	1397	1069		Ref			364	Ref			702	Ref
	GG	29	14		0.73	0.35-1.56	0.42	4	0.77	0.25-2.39	0.65	10	0.66	0.28-1.55	0.34
BRCA1	GG	640	509		Ref			168	Ref			339	Ref			0.50; 0.78
rs8176318	GT	634	445		0.87	0.70-1.07	0.17	155	0.88	0.65-1.19	0.40	289	0.84	0.67-1.07	0.16
	TT	144	119		1.09	0.78-1.51	0.62	38	0.79	0.47-1.33	0.38	81	1.16	0.81-1.67	0.41
	GT+TT	778	564		0.91	0.74-1.10	0.32	193	0.86	0.65-1.15	0.32	370	0.90	0.72-1.13	0.37
	GG+GT	1274	954		Ref			323	Ref			628	Ref
	TT	144	119		1.17	0.85-1.60	0.34	38	0.84	0.52-1.38	0.50	81	1.26	0.90-1.78	0.18
MRE11A	GG	1272	952		Ref			319	Ref			631	Ref			0.03; 0.99
rs13447749	GA	166	126		1.02	0.75-1.39	0.88	52	1.34	0.89-2.04	0.16	74	0.88	0.61-1.25	0.47
	AA	5	3		1.05	0.13-8.26	0.97	0	-	-	-	2	0.98	0.09-10.10	0.98
	GA+AA	171	129		1.02	0.76-1.39	0.88	52	1.32	0.872-1.99	0.19	76	0.88	0.62-1.25	0.47
	GG+GA	1438	1078		Ref			371	Ref			705	Ref
	AA	5	3		1.04	0.13-8.23	0.97	0	-	-	-	2	0.99	0.10-10.23	0.99
MRE11A	TT	610	499		Ref			181	Ref			316	Ref			0.43; 0.81
rs2155209	TC	638	485		0.86	0.70-1.06	0.16	162	0.75	0.56-1.01	0.06	322	0.94	0.75-1.19	0.61
	CC	180	92		0.54	0.38-0.76	0.0004	22	0.32	0.18-0.59	0.0002	70	0.66	0.45-0.96	0.03
	TC+CC	818	577		0.79	0.65-0.96	0.02	184	0.66	0.49-0.87	0.004	392	0.88	0.70-1.09	0.24
	TT+TC	1248	984		Ref			343	Ref			638	Ref
	CC	180	92		0.58	0.42-0.81	0.001	22	0.37	0.21-0.67	0.0009	70	0.68	0.47-0.97	0.03
NBN	TT	607	471		Ref			162	Ref			309	Ref			1.70; 0.42
rs9995	TC	619	467		0.95	0.77-1.18	0.66	150	0.87	0.64-1.19	0.39	316	1.03	0.82-1.31	0.78
	CC	184	131		1.00	0.73-1.37	0.99	49	0.96	0.61-1.51	0.86	80	1.05	0.74-1.49	0.80
	TC+CC	803	598		0.96	0.79-1.18	0.72	199	0.89	0.67-1.19	0.44	396	1.04	0.83-1.30	0.75
	TT+TC	1226	938		Ref			312	Ref			625	Ref
	CC	184	131		1.03	0.76-1.38	0.87	49	1.03	0.67-1.58	0.90	80	1.03	0.74-1.43	0.87
NBN	TT	1308	1010		Ref			343	Ref			664	Ref			2.18; 0.34
rs14448	TC	107	74		0.67	0.45-1.00	0.05	22	0.41	0.21-0.80	0.01	52	0.78	0.51-1.19	0.24
	CC	0	0		-	-	-	0	-	-	-	0	-	-	-
	TC+CC	107	74		0.67	0.45-1.00	0.05	22	0.41	0.21-0.80	0.01	52	0.78	0.51-1.19	0.24
	TT+TC	1415	1084		Ref			365	Ref			716	Ref
	CC	0	0		-	-	-	0	-	-	-	0	-	-	-
GEN1	CC	570	424		Ref			156	Ref			266	Ref			1.43; 0.49
rs300171	CT	624	475		0.96	0.78-1.19	0.71	147	0.83	0.60-1.13	0.23	327	1.03	0.81-1.32	0.78
	TT	196	162		1.07	0.79-1.44	0.67	52	0.92	0.60-1.41	0.70	110	1.10	0.79-1.53	0.58
	CT+TT	820	637		0.99	0.81-1.20	0.89	199	0.85	0.63-1.14	0.27	437	1.65	0.84-1.32	0.67
	CC+CT	1194	399		Ref			303	Ref			595	Ref
	TT	196	162		1.09	0.83-1.44	0.54	52	1.01	0.68-1.51	0.96	110	1.08	0.79-1.47	0.63
GEN1	TT	374	284		Ref			97	Ref			185	Ref			0.66; 0.72
rs300170	TC	693	515		1.00	0.79-1.27	1.00	173	1.00	0.71-1.42	0.99	341	0.99	0.76-1.30	0.97
	CC	350	277		1.04	0.79-1.37	0.77	95	1.04	0.71-1.42	0.86	182	1.03	0.76-1.40	0.85
	TC+CC	1043	792		1.01	0.81-1.26	0.90	268	1.01	0.73-1.41	0.93	523	1.01	0.79-1.29	0.96
	TT+TC	1067	799		Ref			270	Ref			526	Ref
	CC	350	277		1.04	0.83-1.31	0.72	95	1.04	0.75-1.44	0.84	182	1.03	0.80-1.33	0.79
XRCC2	CC	846	644		Ref			217	Ref			425	Ref			0.01; 0.99
rs3218547	CA	507	388		1.03	0.84-1.27	0.78	133	1.05	0.77-1.42	0.77	254	1.04	0.82-1.31	0.75
	AA	77	46		0.74	0.46-1.19	0.21	15	0.77	0.37-1.58	0.47	31	0.75	0.44-1.27	0.28
	CA+AA	584	434		0.99	0.81-1.21	0.92	148	1.01	0.75-1.35	0.94	285	1.00	0.80-1.25	0.99
	CC+CA	1353	1032		Ref			350	Ref			679	Ref
	AA	77	46		0.73	0.46-1.17	0.19	15	0.75	0.37-1.54	0.44	31	0.74	0.44-1.24	0.25
OR, odds ratio; 95% CI, confidence interval. Significant results in bold.
a Numbers may not add up to 100% of available subjects because of genotyping failure. All samples that did not give a reliable result in the first round of genotyping were resubmitted to up to two additional rounds of genotyping. Data points that were still not filled after this procedure had been left blank.
b Adjusted for sex, age and smoking.
c χ2 and P-values for the deviation of observed and the numbers expected from the Hardy–Weinberg equilibrium (HWE) considering all controls.

## Sheet: Suppl.Table II
Supplementary Table II. Association of SNPs in NHEJ genes with CRC risk. A further stratification for tumor site is also presented.
		All patients					Rectal cancer patients				Colon cancer patients
Gene	Genotypes	aControls	aAll Cases	bOR	95% CI	P	aCases	bOR	95% CI	P	Cases	bOR	95% CI	P	cHWE Χ2, P
dbSNP ID		(n=1442)	(n=1080)				(n=369)				(n=708)
LIG4	GG	1170	858	Ref			291	Ref			566	Ref			0.10; 0.95
rs10131	GA	244	196	1.09	0.85-1.41	0.48	69	1.24	0.86-1.79	0.24	127	1.03	0.77-1.38	0.82
	AA	14	9	0.70	0.24-2.00	0.50	4	1.12	0.29-4.39	0.87	4	0.47	0.11-1.94	0.30
	GA+AA	258	205	1.07	0.83-1.37	0.59	73	1.23	0.86-1.76	0.25	131	1.00	0.75-1.33	0.98
	GG+GA	1415	1054	Ref			360	Ref			693	Ref
	AA	14	9	0.69	0.24-1.97	0.48	4	1.08	0.28-4.21	0.92	4	0.47	0.11-1.93	0.29
XRCC5	AA	1073	816	Ref			260	Ref			553	Ref			0.85; 0.65
rs1051685	AG	319	236	0.897	0.70-1.13	0.34	92	1.13	0.81-1.59	0.47	144	0.77	0.59-1.02	0.10
	GG	29	16	0.65	0.32-1.32	0.23	7	0.90	0.35-2.35	0.83	9	0.59	0.26-1.37	0.22
	AG+GG	347	252	0.87	0.69-1.09	0.23	99	1.11	0.80-1.54	0.54	153	0.77	0.59-1.01	0.06
	AA+AG	1392	1052	Ref			352	Ref			697	Ref
	GG	29	16	0.67	0.33-1.35	0.26	7	0.88	0.34-2.28	0.79	9	0.62	0.27-1.43	0.26
XRCC5	CC	572	407	Ref			132	Ref			275	Ref			0.03; 0.99
rs2440	CT	658	512	1.05	0.85-1.30	0.63	187	1.08	0.79-1.48	0.62	323	1.02	0.80-1.29	0.87
	TT	193	159	1.26	0.93-1.70	0.14	48	1.40	0.90-2.18	0.13	110	1.17	0.84-1.65	0.35
	CT+ TT	850	671	1.10	0.90-1.34	0.36	235	1.15	0.85-1.54	0.36	433	1.05	0.84-1.32	0.65
	CC+CT	1230	919	Ref			319	Ref			598	Ref
	TT	193	159	1.22	0.92-1.61	0.16	48	1.34	0.90-2.01	0.15	110	1.16	0.85-1.59	0.35
XRCC5	TT	1140	851	Ref			291	Ref			558	Ref			2.06; 0.36
rs1051677	TC	272	214	1.17	0.92-1.50	0.20	66	1.14	0.79-1.65	0.48	147	1.22	0.93-1.60	0.16
	CC	10	11	2.07	0.73-5.88	0.17	5	3.84	1.11-13.31	0.03	6	1.49	0.42-5.26	0.53
	TC+CC	282	225	1.20	0.94-1.53	0.13	71	1.22	0.86-1.75	0.27	153	1.23	0.94-1.61	0.14
	TT+TC	1412	1065	Ref			357	Ref			705	Ref
	CC	10	11	2.01	0.71-5.69	0.19	5	3.75	1.08-12.95	0.04	6	1.43	0.41-5.05	0.58
NHEJ1	AA	823	585	Ref			195	Ref			389	Ref			1.14; 0.57
rs897477	AG	531	409	1.10	0.90-1.35	0.34	142	1.32	0.98-1.78	0.07	265	1.04	0.82-1.31	0.75
	GG	73	84	1.20	0.79-1.84	0.39	26	1.13	0.60-2.14	0.70	58	1.32	0.83-2.09	0.24
	AG+GG	604	493	1.12	0.92-1.36	0.27	168	1.29	097-1.73	0.08	323	1.07	0.86-1.34	0.53
	AA+AG	1354	994	Ref			337	Ref			654	Ref
	GG	73	84	1.16	0.76-1.75	0.50	26	1.01	0.54-1.88	0.98	58	1.30	0.83-2.04	0.26
XRCC4	TT	1236	921	Ref			323	Ref			595	Ref			0.62; 0.73
rs2035990	TC	171	130	1.06	0.79-1.43	0.69	36	0.85	0.53-1.35	0.48	94	1.18	0.85-1.63	0.32
	CC	8	6	2.92	0.85-9.97	0.09	2	3.26	0.73-20.37	0.11	4	2.63	0.63-11.00	0.18
	TC+CC	179	136	1.11	0.83-1.48	0.48	38	0.91	0.58-1.42	0.67	98	1.22	0.88-1.67	0.23
	TT+TC	1407	1051	Ref			359	Ref			689	Ref
	CC	8	6	2.89	0.85-9.89	0.09	2	3.94	0.75-20.79	0.11	4	2.57	0.62-10.75	0.19
OR, odds ratio; 95% CI, confidence interval. Significant results in bold.
a Numbers may not add up to 100% of available subjects because of genotyping failure. All samples that did not give a reliable result in the first round of genotyping were resubmitted to up to two additional rounds of genotyping. Data points that were still not filled after this procedure had been left blank.
b Adjusted for sex, age and smoking.
c χ2 and P-values for the deviation of observed and the numbers expected from the Hardy–Weinberg equilibrium (HWE) considering all controls.

## Sheet: Suppl.Table III
Supplementary Table III. Combined 2x2 contingency tables showing the distribution of rs2155209 genotypes of MRE11A with that of other SNPs in genes of the HR pathway: only the relevant associations are reported.
		MRE11A rs2155209 (Cases/Controls)
	Genotype	TT	TC	CC
RAD52	GG	(285/344)	(269/376)	(43/103)
rs1051669		OR=1.13, χ2=1.67, p=0.20	OR=0.93, χ2=0.70, p=0.40	OR=0.53, χ2=11.81, p<0.001
	GA	(170/221)	(169/211)	(39/67)
		OR=1.02, χ2=0.03, p=0.87	OR=1.07, χ2=0.34, p=0.56	OR=0.76, χ2=1.80, p=0.18
	AA	(31/29)	(41/33)	(7/7)
		OR=1.42, χ2=1.84, p=0.18	OR=1.67, χ2=4.71, p=0.03	OR=1.32, χ2=0.27, p=0.60
RAD52	TT	(369/442	(354/458)	(81/126)
rs11571475		OR=1.16), χ2=2.99, p=0.08	OR=1.03, χ2=0.15, p=0.69	OR=0.84, χ2=1.41, p=0.24
	TC	(114/151)	(109/152)	(10/46)
		OR=1, χ2=0, p=0.99	OR=0.94, χ2=0.19, p=0.66	OR=0.28, χ2=14.82, p<0.001
	CC	(11/9)	(8/11)	(1/4)
		OR=1.62, χ2=1.18, p=0.28	OR=0.96, χ2=0.01, p=0.93	OR=0.33, χ2=1.08, p=0.30
GEN1	CC	(191/231)	(179/258)	(47/69)
rs300171		OR=1.10, χ2=0.82, p=0.36	OR=0.89, χ2=1.16, p=0.28	OR=0.88, χ2=0.40, p=0.53
	CT	(206/263)	(228/271)	(32/82)
		OR=1.03, χ2=0.10, p=0.75	OR=1.13, χ2=1.50, p=0.22	OR=0.50, χ2=11.27, p<0.001
	TT	(87/88)	(62/82)	(10/22)
		OR=1.32, χ2=3.19, p=0.07	OR=0.99, χ2=0.00, p=0.96	OR=0.59, χ2=1.91, p=0.17
XRCC2	CC	(299/352)	(283/369)	(48/108)
rs3218547		OR=1.18, χ2=3.32, p=0.07	OR=1.03, χ2=0.09, p=0.76	OR=0.57, χ2=10.00, p<0.001
	CA	(169/224)	(176/218)	(37/59)
		OR=1.01, χ2=0.00, p=0.96	OR=1.09, χ2=0.60, p=0.44	OR=0.83, χ2=0.77, p=0.38
	AA	(18/27)	(22/39)	(5/11)
		OR=0.89, χ2=0.16, p=0.69	OR=0.75, χ2=1.19, p=0.27	OR=0.60, χ2=0.89, p=0.34
OR=odds ratio. Significant results in bold.

## Sheet: Suppl.Table IV
Supplementary Table IV. SNPs in HRe genes associated with OS in the whole CRC cases and stratified for tumor site (Cox regression for adjusted estimates).
		All patients					Rectal cancer patients					Colon cancer patients
Gene	Genotype	Na	Events	Expected	HR	P	Na	Events	Expected	HR	P	Na	Events	Expected	HR	P
dbSNP ID					(95% CI) b					(95% CI) b					(95% CI) b
RAD52	GG	525	190	195.7	Ref		180	77	77.6	Ref		344	113	119.4	Ref
rs1051669	GA	336	133	122.0	1.02 (0.80-1.29)	0.89	106	44	43.2	0.95 (0.62-1.46)	0.81	230	89	78.2	1.10 (0.82-1.47)	0.55
	AA	70	23	28.3	0.87 (0.55-1.39)	0.56	23	9	9.3	0.94 (0.43-2.06)	0.88	47	14	18.4	0.87 (0.49-1.56)	0.64
	GA+AA	406	156	150.3	0.99 (0.79-1.25)	0.95	129	53	52.5	0.95 (0.63-1.42)	0.79	277	103	96.6	1.06 (0.80-1.40)	0.70
	GG+GA	861	323	317.7	Ref		286	121	120.8	Ref		574	202	197.6	Ref
	AA	70	23	28.3	0.87 (0.55-1.36)	0.53	23	9	9.3	0.96 (0.44-2.07)	0.91	47	14	18.4	0.84 (0.48-1.48)	0.54
RAD52	CC	259	87	102	Ref		82	29	37.6	Ref		177	58	64.7	Ref
rs11226	CT	475	201	170	1.26 (0.96-1.65)	0.09	164	74	66.0	1.62 (0.98-2.68)	0.06	311	127	104.4	1.18 (0.85-1.64)	0.32
	TT	198	62	78	0.81 (0.57-1.15)	0.24	63	28	27.4	1.12 (0.63-2.02)	0.70	134	34	49.9	0.67 (0.43-1.05)	0.08
	CT+TT	673	263	248	1.11 (0.86-1.44)	0.43	227	102	93.4	1.43 (0.89-2.31)	0.14	445	161	154.3	1.01 (0.74-1.39)	0.93
	CC+CT	734	288	272	Ref		246	103	103.6	Ref		488	185	169.1	Ref
	TT	198	62	78	0.70 (0.52-0.93)	0.02	63	28	27.4	0.81 (0.51-1.29)	0.38	134	34	49.9	0.60 (0.41-0.89)	0.01
RAD52	TT	719	265	269.5	Ref		232	96	97.5	Ref		486	169	170.7	Ref
rs11571475	TC	199	79	74.3	1.06 (0.80-1.39)	0.69	72	32	31.1	1.18 (0.75-1.84)	0.48	127	47	44.1	1.00 (0.70-1.42)	0.99
	CC	16	5	5.2	0.95 (0.39-2.32)	0.92	9	4	3.4	0.98 (0.36-2.70)	0.97	7	1	2.2	0.62 (0.09-4.45)	0.63
	TC+CC	215	84	79.5	1.05 (0.80-1.37)	0.72	81	36	34.5	1.15 (0.75-1.75)	0.53	134	48	46.3	0.98 (0.70-1.39)	0.93
	TT+TC	918	344	343.8	Ref		304	128	128.6	Ref		613	216	214.8	Ref
	CC	16	5	5.2	0.94 (0.39-2.29)	0.89	9	4	3.4	0.95 (0.35-2.58)	0.92	7	1	2.2	0.62 (0.09-4.45)	0.63
RAD52	TT	699	261	258.2	Ref		239	106	98.1	Ref		459	155	159.2	Ref
rs7963551	TG	217	80	79.8	1.14 (0.87-1.49)	0.34	70	26	31.3	0.74 (0.45-1.22)	0.24	147	54	49.0	1.36 (0.99-1.89)	0.06
	GG	15	3	6.1	0.87 (0.28-2.71)	0.80	4	0	2.5	-	-	11	3	3.8	1.09 (0.35-3.45)	0.88
	TG+GG	232	83	85.9	1.12 (0.86-1.47)	0.39	74	26	33.8	0.73 (0.44-1.20)	0.21	158	57	52.8	1.35 (0.98-1.85)	0.07
	TT+TG	916	341	338.0	Ref		309	132	129.4	Ref		606	209	208.2	Ref
	GG	15	3	6.1	0.84 (0.27-2.63)	0.77	4	0	2.5	-	-	11	3	3.8	1.01 (0.32-3.18)	0.99
RAD51	TT	246	85	91	Ref		83	34	33.2	Ref		163	51	57.5	Ref
rs12593359	TG	452	176	171	1.14 (0.85-1.51)	0.38	146	65	62.5	0.90 (0.55-1.46)	0.66	305	111	107.4	1.23 (0.86-1.76)	0.25
	GG	235	90	89	1.04 (0.75-1.43)	0.82	84	34	37.3	0.80 (0.47-1.36)	0.41	151	56	53.1	1.11 (0.74-1.68)	0.61
	TG+GG	687	266	260	1.10 (0.84-1.44)	0.49	230	99	99.8	0.86 (0.54-1.35)	0.51	456	167	160.5	1.19 (0.85-1.67)	0.31
	TT+TG	698	261	262	Ref		229	99	95.7	Ref		468	162	164.9	Ref
	GG	235	90	89	0.95 (0.74-1.23)	0.71	84	34	37.3	0.86 (0.57-1.31)	0.48	151	56	53.1	0.97 (0.70-1.35)	0.85
RAD51	AA	351	132	131.6	Ref		124	51	53.7	Ref		227	81	79.8	Ref
rs7180135	AG	434	166	162.8	1.04 (0.81-1.34)	0.73	136	60	57.6	1.06 (0.70-1.61)	0.79	297	106	103.6	1.05 (0.76-1.45)	0.76
	GG	152	50	53.6	1.06 (0.75-1.49)	0.76	50	19	18.7	1.48 (0.82-2.66)	0.20	102	31	34.6	1.01 (0.66-1.55)	0.97
	AG+GG	586	216	216.4	1.05 (0.83-1.33)	0.70	186	79	76.3	1.40 (0.77-1.69)	0.51	399	137	138.2	1.04 (0.77-1.40)	0.80
	AA+AG	758	298	294.4	Ref		260	111	111.3	Ref		524	187	183.4	Ref
	GG	152	50	53.6	1.03 (0.75-1.41)	0.85	50	19	18.7	1.44 (0.83-2.49)	0.20	102	31	34.6	0.98 (0.66-1.46)	0.93
RAD51	AA	759	286	280.5	Ref		255	108	107.1	Ref		503	178	173.2	Ref
rs45507396	AG	168	62	66.3	0.85 (0.63-1.15)	0.30	57	25	25.2	0.89 (0.53-1.50)	0.67	111	37	41.3	0.81 (0.56-1.19)	0.28
	GG	14	4	5.3	0.88 (0.33-2.37)	0.80	4	1	1.7	0.75 (0.10-5.44)	0.78	10	3	3.5	0.95 (0.30-3.02)	0.94
	AG+GG	182	66	71.6	0.85 (0.64-1.15)	0.30	61	26	26.9	0.89 (0.53-1.47)	0.64	121	40	44.8	0.82 (0.57-1.19)	0.30
	AA+AG	927	348	346.8	Ref		312	133	132.3	Ref		614	215	214.5	Ref
	GG	14	4	5.3	0.90 (0.34-2.43)	0.84	4	1	1.7	0.77 (0.11-5.54)	0.79	10	3	3.5	0.99 (0.31-3.12)	0.98
BRCA1	GG	435	161	163.0	Ref		147	61	65.3	Ref		287	100	98.2	Ref
rs8176318	GT	389	148	144.0	0.95 (0.75-1.20)	0.66	128	57	51.9	1.04 (0.69-1.55)	0.87	261	91	91.9	0.92 (0.68-1.24)	0.59
	TT	108	40	42.0	1.08 (0.74-1.58)	0.70	33	14	14.7	1.27 (0.67-2.42)	0.47	75	26	26.9	1.08 (0.67-1.74)	0.75
	GT+TT	497	188	186.0	0.97 (0.77-1.22)	0.83	161	71	66.6	1.08 (0.73-1.58)	0.71	336	117	118.8	0.95 (0.72-1.26)	0.72
	GG+GT	824	309	307.0	Ref		275	118	117.2	Ref		548	191	190.1	Ref
	TT	108	40	42.0	1.11 (0.77-1.59)	0.58	33	14	14.7	1.25 (0.68-2.31)	0.48	75	26	26.9	1.13 (0.72-1.78)	0.60
MRE11A	GG	832	312	311.8	Ref		274	113	118.1	Ref		557	199	193.5	Ref
rs13447749	GA	106	39	38.6	1.08 (0.76-1.55)	0.66	44	21	15.9	1.39 (0.83-2.34)	0.21	62	18	22.9	0.93 (0.56-1.54)	0.78
	AA	2	0	0.6	-	-	0	0	0	-	-	2	0	0.6	-	-
	GA+AA	108	39	39.2	1.07 (0.75-1.53)	0.73	44	21	15.9	1.39 (0.83-2.34)	0.21	64	18	23.5	0.91 (0.55-1.50)	0.70
	GG+GA	938	351	350.4	Ref		318	134	134.0	Ref		619	217	216.4	Ref
	AA	2	0	0.6	-		0	0	0	-	-	2	0	0.6	-	-
MRE11A	TT	447	172	164.0	Ref		162	75	66.4	Ref		284	97	99.1	Ref
rs2155209	TC	413	142	158.1	0.97 (0.77-1.24)	0.82	135	52	56.5	0.81 (0.55-1.20)	0.30	278	90	100.8	1.12 (0.82-1.52)	0.48
	CC	78	34	25.9	1.15 (0.78-1.70)	0.48	17	3	7.1	0.36 (0.11-1.15)	0.08	61	31	18.1	1.63 (1.06-2.51)	0.03
	TC+CC	491	176	184.0	1.00 (0.80-1.26)	0.98	152	55	63.6	0.75 (0.51-1.10)	0.14	339	121	118.9	1.21 (0.91-1.61)	0.18
	TT+TC	860	314	322.1	Ref		297	127	122.9	Ref		562	187	199.9	Ref
	CC	78	34	25.9	1.16 (0.80-1.69)	0.43	17	3	7.1	0.39 (0.12-1.24)	0.11	61	31	18.1	1.54 (1.03-2.31)	0.04
NBN	TT	411	136	153.4	Ref		140	57	61.0	Ref		271	79	93.9	Ref
rs9995	TC	406	171	147.9	1.22 (0.95-1.55)	0.11	127	60	51.5	1.10 (0.73-1.65)	0.65	278	111	94.4	1.34 (0.98-1.81)	0.07
	CC	113	38	43.8	0.83 (0.57-1.22)	0.35	41	14	18.6	0.67 (0.35-1.26)	0.22	72	24	25.7	0.98 (0.61-1.59)	0.94
	TC+CC	519	209	191.7	1.12 (0.89-1.41)	0.34	168	74	70.1	0.97 (0.66-1.43)	0.89	350	135	120.1	1.25 (0.93-1.68)	0.13
	TT+TC	817	307	301.3	Ref		267	117	112.5	Ref		549	190	188.3	Ref
	CC	113	38	43.8	0.75 (0.53-1.08)	0.12	41	14	18.6	0.64 (0.35-1.16)	0.14	72	24	25.7	0.84 (0.54-1.31)	0.44
NBN	TT	880	329	321.7	Ref		293	120	121.3	Ref		586	209	200.9	Ref
rs14448	TC	63	19	26.3	0.83 (0.51-1.36)	0.46	20	10	8.7	1.33 (0.64-2.78)	0.45	43	9	17.1	0.67 (0.34-1.32)	0.25
	CC	0	0	0	-	-	0	0	0	-	-	0	0	0	-	-
	TC+CC	63	19	26.3	0.83 (0.51-1.36)	0.46	20	10	8.7	1.33 (0.64-2.78)	0.45	43	9	17.1	0.67 (0.34-1.32)	0.25
	TT+TC	934	348	348	Ref		313	130	130	Ref		629	218	218	Ref
	CC	0	0	0	-	-	0	0	0	-	-	0	0	0	-	-
GEN1	CC	366	123	132.0	Ref		134	50	56.8	Ref		231	73	77.1	Ref
rs300171	CT	416	158	157.0	1.14 (0.89-1.47)	0.29	124	54	54.6	0.98 (0.64-1.49)	0.93	292	104	101.4	1.27 (0.93-1.74)	0.14
	TT	139	58	50.6	0.97 (0.68-1.38)	0.85	45	21	16.5	1.25 (0.69-2.25)	0.46	94	34	32.5	0.89 (0.57-1.40)	0.62
	CT+TT	555	216	207.6	1.10 (0.87-1.39)	0.49	169	75	71.1	1.04 (0.70-1.54)	0.85	386	138	133.9	1.16 (0.86-1.56)	0.33
	CC+CT	782	281	289.0	Ref		258	104	111.4	Ref		523	177	178.5	Ref
	TT	139	58	50.6	0.90 (0.65-1.25)	0.53	45	21	16.5	1.26 (0.73-2.19)	0.41	94	34	32.5	0.78 (0.52-1.19)	0.25
GEN1	TT	244	82	87.1	Ref		81	31	33.2	Ref		162	51	53.9	Ref
rs300170	TC	454	171	176.8	1.03 (0.78-1.35)	0.86	149	62	66.5	1.13 (0.70-1.81)	0.62	305	109	110.9	1.00 (0.70-1.41)	0.98
	CC	239	95	84.1	1.09 (0.79-1.50)	0.61	82	37	30.3	1.16 (0.67-2.00)	0.60	157	50	53.3	1.04 (0.69-1.56)	0.85
	TC+CC	693	266	260.9	1.05 (0.80-1.36)	0.74	231	99	96.8	1.14 (0.73-1.78)	0.58	462	159	164.2	1.01 (0.73-1.40)	0.96
	TT+TC	698	253	257.9	Ref		230	93	99.7	Ref		467	160	164.8	Ref
	CC	239	95	84.1	1.07 (0.82-1.39)	0.62	82	37	30.3	1.07 (0.68-1.67)	0.77	157	50	53.3	1.04 (0.75-1.45)	0.80
XRCC2	CC	567	212	214.7	Ref		183	84	75.8	Ref		383	128	136.7	Ref
rs3218547	CA	331	122	122.6	0.97 (0.76-1.23)	0.79	116	44	52.9	0.85 (0.55-1.29)	0.44	215	78	71.9	1.08 (0.80-1.45)	0.61
	AA	39	17	13.7	1.21 (0.69-2.14)	0.50	13	6	5.3	1.15 (0.46-2.90)	0.76	26	11	8.4	1.33 (0.65-2.72)	0.44
	CA+AA	370	139	136.3	0.99 (0.79-1.25)	0.93	129	50	58.3	0.88 (0.59-1.31)	0.52	241	89	80.3	1.10 (0.83-1.47)	0.51
	CC+CA	898	333	337.3	Ref		199	128	128.7	Ref		598	206	208.6	Ref
	AA	39	17	13.7	1.23 (0.70-2.15)	0.47	13	6	5.3	1.23 (0.49-3.04)	0.66	26	11	8.4	1.29 (0.63-2.62)	0.49
HR, hazard ratio; 95% CI, confidence interval. Significant results in bold.
a Numbers may not add up to 100% of available subjects because of missing information.
b Adjusted for sex, age, TNM and chemotherapy.

## Sheet: Suppl.Table V
Supplementary Table V. SNPs in HRe genes associated with EFS in the whole CRC cases and stratified for tumor site (Cox regression for adjusted estimates).
		All patients					Rectal cancer patients					Colon cancer patients
Gene	Genotype	Na	Events	Expected	HR	P	Na	Events	Expected	HR	P	Na	Events	Expected	HR	P
dbSNP ID					(95% CI)b					(95% CI)b					(95% CI) b
RAD52	GG	506	189	197.6	Ref		172	68	64.9	Ref		333	120	132.2	Ref
rs1051669	GA	330	140	127.4	1.07 (0.85-1.34)	0.57	101	39	39.9	0.86 (0.56-1.31)	0.48	229	101	87.3	1.19 (0.91-1.57)	0.21
	AA	70	26	30.1	0.87 (0.56-1.35)	0.54	23	7	9.3	0.65 (0.28-1.50)	0.31	47	19	20.5	1.02 (0.61-1.70)	0.94
	GA+AA	400	166	157.5	1.03 (0.83-1.29)	0.76	124	46	49.2	0.82 (0.55-1.22)	0.32	276	120	107.8	1.16 (0.89-1.52)	0.26
	GG-GA	836	329	325	Ref		273	107	104.8	Ref		562	221	219.5	Ref
	AA	70	26	30.1	0.85 (0.56-1.30)	0.48	23	7	9.3	0.68 (0.30-1.56)	0.37	47	19	20.5	0.94 (0.57-1.55)	0.82
RAD52	CC	255	95	106.0	Ref		81	25	34.5	Ref		174	70	70.9	Ref
rs11226	CT	459	183	174.0	1.09 (0.85-1.42)	0.56	155	57	58.8	1.33 (0.80-2.20)	0.27	304	126	115.5	1.07 (0.79-1.45)	0.66
	TT	193	79	77.0	0.98 (0.72-1.34)	0.89	61	32	20.8	1.52 (0.87-2.64)	0.14	131	46	55.5	0.81 (0.55-1.19)	0.28
	CT+TT	652	262	251.0	1.06 (0.83-1.35)	0.66	216	89	79.6	1.39 (0.87-2.24)	0.17	435	172	171.0	0.98 (0.73-1.31)	0.90
	CC+CT	714	278	280.0	Ref		236	82	93.3	Ref		478	196	186.4	Ref
	TT	193	79	77.0	0.92 (0.71-1.20)	0.56	61	32	20.8	1.26 (0.81-1.95)	0.30	131	46	55.5	0.77 (0.55-1.08)	0.13
RAD52	TT	699	277	272.1	Ref		223	89	85.2	Ref		475	187	184.7	Ref
rs11571475	TC	194	71	76.6	0.92 (0.70-1.21)	0.55	69	22	28.2	0.72 (0.44-1.18)	0.19	125	49	48.5	1.00 (0.72-1.39)	1.00
	CC	16	6	5.3	1.35 (0.60-3.07)	0.47	9	5	2.6	1.87 (0.74-4.72)	0.18	7	1	2.8	0.50 (0.07-3.58)	0.49
	TC+CC	210	77	81.9	0.94 (0.73-1.23)	0.67	78	27	30.8	0.83 (0.53-1.30)	0.40	132	50	51.3	0.98 (0.71-1.36)	0.91
	TT+TC	893	348	348.7	Ref		292	111	113.4	Ref		600	236	233.5	Ref
	CC	16	6	5.3	1.38 (0.61-3.12)	0.44	9	5	2.6	1.99 (0.79-4.98)	0.14	7	1	2.8	0.50 (0.07-3.57)	0.49
RAD52	TT	685	275	263.7	Ref		231	96	85.0	Ref		453	178	177.6	Ref
rs7963551	TG	207	73	82.1	0.99 (075-1.29)	0.91	66	18	28.1	0.77 (0.45-1.31)	0.33	141	55	54.1	1.07 (0.78-1.47)	0.67
	GG	14	4	6.2	1.00 (0.37-2.71)	0.99	4	1	1.9	3.03 (0.41-22.4)	0.28	10	3	4.3	0.87 (0.28-2.74)	0.81
	TG+GG	221	77	88.3	0.99 (0.76-1.28)	0.92	70	19	30.0	0.80 (0.48-1.35)	0.41	151	58	57.4	1.06 (0.78-1.44)	0.72
	TT+TG	892	348	345.8	Ref		291	114	113.1	Ref		594	233	231.7	Ref
	GG	14	4	6.2	1.01 (0.38-2.71)	0.99	4	1	1.9	3.17 (0.43-23.4)	0.26	10	3	4.3	0.86 (0.27-2.69)	0.79
RAD51	TT	241	83	95.1	Ref		80	26	29.4	Ref		161	57	64.5	Ref
rs12593359	TG	437	178	168.6	1.09 (0.83-1.44)	0.54	139	55	53.2	0.88 (0.53-1.47)	0.62	297	122	114.9	1.18 (0.85-1.63)	0.34
	GG	229	92	89.3	1.07 (0.78-1.47)	0.66	81	33	31.4	0.91 (0.53-1.58)	0.74	148	59	57.8	1.11 (0.76-1.63)	0.60
	TG+GG	666	270	257.9	1.08 (0.84-1.41)	0.54	220	88	84.6	0.89 (0.55-1.44)	0.64	445	181	172.7	1.15 (0.84-1.57)	0.37
	TT+TG	678	261	263.7	Ref		219	81	82.6	Ref		458	179	179.4	Ref
	GG	229	92	89.3	1.01 (0.79-1.30)	0.94	81	33	31.4	1.00 (0.66-1.53)	1.00	148	59	57.8	1.00 (0.73-1.36)	0.98
RAD51	AA	342	139	134	Ref		118	51	95.4	Ref		224	88	88.5	Ref
rs7180135	AG	419	167	161.8	0.98 (0.77-1.24)	0.84	131	47	52.2	0.78 (0.51-1.18)	0.24	287	119	109.3	1.09 (0.81-1.46)	0.56
	GG	150	49	59.2	0.91 (0.65-1.27)	0.56	48	16	16.4	1.33 (0.73-2.40)	0.35	102	33	42.2	0.84 (0.55-1.26)	0.39
	AG+GG	569	216	221	0.96 (0.77-1.20)	0.71	179	63	68.6	0.88 (0.59-1.29)	0.50	389	152	151.5	1.02 (0.77-1.340	0.91
	AA+AG	761	306	295.8	Ref		249	98	97.6	Ref		511	207	197.8	Ref
	GG	150	49	59.2	0.92 (0.67-1.25)	0.58	49	16	16.4	1.49 (0.85-2.63)	0.17	102	33	42.2	0.80 (0.55-1.16)	0.24
BRCA1	GG	424	163	166.3	Ref		143	53	55.9	Ref		280	109	110.4	Ref
rs8176318	GT	376	150	147.8	0.93 (0.74-1.17)	0.54	120	48	45.5	0.98 (0.64-1.48)	0.91	256	102	101.5	0.93 (0.70-1.22)	0.60
	TT	136	42	40.9	1.08 (0.75-1.58)	0.67	32	12	11.6	1.22 (0.63-2.38)	0.56	74	30	29.1	1.07 (0.68-1.69)	0.76
	GT+TT	539	192	188.7	0.96 (0.77-1.19)	0.69	152	60	57.1	1.02 (0.69-1.51)	0.93	330	132	130.6	0.95 (0.73-1.24)	0.72
	GG+GT	800	313	314.1	Ref		263	101	101.4	Ref		536	211	211.9	Ref
	TT	136	42	40.9	1.12 (0.79-1.61)	0.52	32	12	11.6	1.23 (0.65-2.33)	0.52	74	30	29.1	1.12 (0.72-1.72)	0.62
MRE11A	GG	809	319	315.4	Ref		264	98	103.2	Ref		544	220	211.4	Ref
rs13447749	GA	103	37	39.7	1.00 (0.69-1.43)	0.98	41	19	13.8	1.30 (0.77-2.20)	0.32	62	18	25.7	0.79 (0.47-1.31)	0.36
	AA	2	0	0.9	-	-	0	0	0	-	-	2	0	0.9	-	-
	GA+AA	105	37	40.6	0.97 (0.67-1.39)	0.85	41	19	13.8	1.30 (0.77-2.20)	0.32	64	18	26.6	0.75 (0.45-1.25)	0.27
	GG+GA	912	356	355.1	Ref		305	117	117	Ref		606	238	237.1	Ref
	AA	2	0	0.9	-	-	0	0	0	-	-	2	0	0.9	-	-
MRE11A	TT	434	180	168.3	Ref		154	67	56.5	Ref		279	112	111.0	Ref
rs2155209	TC	400	141	158.5	1.00 (0.79-1.26)	1.00	130	40	50.6	0.73 (0.48-1.11)	0.14	270	101	108.0	1.15 (0.87-1.52)	0.34
	CC	78	34	28.2	1.02 (0.70-1.49)	0.92	17	6	6.0	1.07 (0.46-2.48)	0.80	61	28	22.0	1.07 (0.69-1.65)	0.77
	TC+CC	478	175	186.7	1.00 (0.81-1.25)	0.98	147	46	56.6	0.77 (0.52-1.14)	0.19	331	129	130.0	1.13 (0.87-1.47)	0.37
	TT+TC	834	321	326.8	Ref		284	107	107.1	Ref		549	213	219.0	Ref
	CC	78	34	28.2	1.02 (0.71-1.47)	0.92	17	6	6.0	1.21 (0.53-2.78)	0.65	61	28	22.0	1.00 (0.66-1.51)	1.00
NBN	TT	400	150	157.1	Ref		135	52	53.5	Ref		265	98	103.7	Ref
rs9995	TC	395	161	149.5	1.13 (0.89-1.42)	0.33	121	50	44.5	1.12 (0.74-1.69)	0.60	273	110	103.8	1.16 (0.87-1.55)	0.30
	CC	109	42	46.4	0.94 (0.66-1.33)	0.72	39	13	17.0	0.70 (0.37-1.33)	0.28	70	29	29.5	1.12 (0.73-1.70)	0.61
	TC+CC	504	203	195.9	1.08 (0.86-1.34)	0.51	160	63	61.5	0.99 (0.67-1.47)	0.98	343	139	133.3	1.15 (0.88-1.51)	0.30
	TT+TC	795	311	306.6	Ref		256	102	98.0	Ref		538	208	207.5	Ref
	CC	109	42	46.4	0.89 (0.64-1.23)	0.47	39	13	17.0	0.67 (0.37-1.22)	0.19	70	29	29.5	1.03 (0.70-1.53)	0.87
NBN	TT	854	330	328.4	Ref		280	103	105.7	Ref		573	226	221.8	Ref
rs14448	TC	63	24	25.6	1.08 (0.70-1.67)	0.74	20	10	7.3	1.50 (0.75-3.00)	0.25	43	14	18.2	0.93 (0.53-1.64)	0.81
	CC	0	0	0	-	-	0	0	0	-	-	0	0	0	-	-
	TC+CC	63	24	25.6	1.08 (0.70-1.67)	0.74	20	10	7.3	1.50 (0.75-3.00)	0.25	43	14	18.2	0.93 (0.53-1.64)	0.81
	TT+TC	917	354	354	Ref		300	113	113	Ref		616	240	240	Ref
	CC	0	0	0	-	-	0	0	0	-	-	0	0	0	-	-
GEN1	CC	357	130	142.0	Ref		130	46	50.9	Ref		226	83	91.1	Ref
rs300171	CT	404	156	153.0	1.25 (0.98-1.59)	0.07	118	47	44.1	1.24 (0.81-1.90)	0.33	286	109	108.0	1.25 (0.93-1.68)	0.14
	TT	134	60	51.0	1.20 (0.86-1.66)	0.28	42	17	14.9	1.25 (0.68-2.31)	0.47	92	43	35.9	1.21 (0.82-1.79)	0.34
	CT+TT	538	215	204.0	1.24 (0.99-1.55)	0.07	160	64	59.0	1.24 (0.84-1.85)	0.28	378	152	143.9	1.24 (0.94-1.63)	0.13
	CC+CT	761	286	295.0	Ref		248	93	95.0	Ref		512	192	199.9	Ref
	TT	134	60	51.0	1.06 (0.79-1.44)	0.68	42	17	14.9	1.14 (0.64-2.03)	0.66	92	43	35.9	1.07 (0.76-1.53)	0.69
GEN1	TT	238	84	94.7	Ref		78	29	30.0	Ref		159	54	64.3	Ref
rs300170	TC	441	175	174.2	1.14 (0.87-1.49)	0.35	143	55	55.6	1.13 (0.70-1.83)	0.62	298	120	118.2	1.12 (0.80-1.55)	0.52
	CC	232	96	86.1	1.21 (0.89-1.65)	0.23	78	29	27.4	1.18 (0.68-2.04)	0.56	154	67	58.4	1.21 (0.83-1.77)	0.31
	TC+CC	673	271	260.3	1.16 (0.90-1.50)	0.25	221	84	85.6	1.15 (0.73-1.80)	0.55	452	187	176.6	1.15 (0.84-1.57)	0.39
	TT+TC	679	259	268.9	Ref		221	84	83.2	Ref		457	174	182.5	Ref
	CC	232	96	86.1	1.11 (0.87-1.43)	0.41	78	29	27.4	1.09 (0.69-1.72)	0.71	154	67	58.4	1.13 (0.84-1.52)	0.44
XRCC2	CC	554	221	220.6	Ref		176	74	68.0	Ref		377	146	151.7	Ref
rs3218547	CA	318	122	123.9	0.95 (0.76-1.20)	0.67	110	38	42.9	0.90 (0.59-1.38)	0.63	208	84	80.9	1.01 (0.77-1.34)	0.93
	AA	39	15	13.5	1.35 (0.60-1.85)	0.86	13	4	5.1	0.53 (0.16-1.70)	0.28	26	11	8.4	1.50 (0.79-2.87)	0.22
	CA+AA	357	137	137.4	0.96 (0.77-1.20)	0.72	123	42	48.0	0.85 (0.56-1.29)	0.45	234	95	89.3	1.05 (0.80-1.37)	0.72
	CC+CA	857	343	344.5	Ref		286	112	110.9	Ref		585	230	232.6	Ref
	AA	39	15	13.5	1.07 (0.61-1.87)	0.81	13	4	5.4	0.55 (0.17-1.75)	0.31	26	11	8.4	1.50 (0.79-2.83)	0.22
HR, hazard ratio; 95% CI, confidence interval. Significant results in bold.
a Numbers may not add up to 100% of available subjects because of missing information.
b Adjusted for sex, age, TNM and chemotherapy.

## Sheet: Suppl.Table VI
SupplementaryTable VI. SNPs in NHEJ genes associated with OS in the whole CRC cases and stratified for tumor site (Cox regression for adjusted estimates).
		All patients					Rectal cancer patients					Colon cancer patients
Gene	Genotype	Na	Events	Expected	HR	P	Na	Events	Expected	HR	P	Na	Events	Expected	HR	P
dbSNP ID					(95% CI) b					(95% CI) b					(95% CI) b
LIG4	GG	740	267	274.3	Ref		248	105	101.6	Ref		492	162	171	Ref
rs10131	GA	172	71	62.3	1.23 (0.93-1.63)	0.14	59	24	26.9	0.95 (0.58-1.56)	0.85	113	47	37	1.31 (0.92-1.85)	0.13
	AA	7	1	2.4	-	-	4	1	1.5	-	-	3	0	1	-	-
	GA+AA	179	72	64.7	1.16 (0.87-1.53)	0.31	63	25	28.4	0.86 (0.52-1.40)	0.54	116	47	38	0.89 (0.89-1.77)	0.20
	GG+GA	912	338	336.6	Ref		307	129	128.5	Ref		605	209	208	Ref
	AA	7	1	2.4	-	-	4	1	1.5	-	-	3	0	1	--	-
XRCC5	AA	707	262	266.7	Ref		219	95	89.7	Ref		487	167	174.6	Ref
rs1051685	AG	206	76	76	1.01 (0.76-1.34)	0.95	84	28	36.4	0.89 (0.55-1.43)	0.63	122	48	42	1.07 (0.75-1.53)	0.70
	GG	15	9	4.3	2.12 (1.04-4.32)	0.04	6	5	1.9	2.30 (0.82-6.46)	0.11	9	4	2.5	1.77 (0.65-4.81)	0.26
	AG+GG	221	85	80.3	1.07 (0.82-1.41)	0.60	90	33	38.3	0.98 (0.63-1.54)	0.95	131	52	44.5	1.11 (0.79-1.57)	0.53
	AA+AG	913	338	342.7	Ref		303	123	126.1	Ref		609	222	216.6	Ref
	GG	15	9	4.3	2.12 (1.04-4.30)	0.04	6	5	1.9	2.35 (0.84-6.58)	0.10	9	4	2.5	1.75 (0.65-4.73)	0.27
XRCC5	CC	350	131	131.2	Ref		111	47	47.7	Ref		239	84	83	Ref
rs2440	CT	446	174	162.3	1.18 (0.93-1.51)	0.18	159	69	65.7	1.30 (0.85-1.98)	0.23	287	105	98.2	1.10 (0.81-1.49)	0.53
	TT	137	43	54.5	0.91 (0.63-1.31)	0.60	44	16	18.6	0.87 (0.48-1.60)	0.66	92	27	34.8	0.91 (0.57-1.46)	0.70
	CT+TT	583	217	216.8	1.11 (0.88-1.41)	0.37	203	85	113.4	1.17 (0.79-1.75)	0.44	379	132	133	1.06 (0.79-1.14)	0.70
	CC+CT	796	303	293.5	Ref		270	116	84.3	Ref		526	189	181.2	Ref
	TT	137	43	54.5	0.83 (0.59-1.16)	0.28	44	16	18.6	0.76 (0.44-1.32)	0.33	92	27	34.8	0.87 (0.56-1.35)	0.53
XRCC5	TT	741	282	274.8	Ref		254	109	104.3	Ref		486	173	171.3	Ref
rs1051677	TC	182	61	69.1	0.89 (0.66-1.19)	0.43	50	18	23	0.81 (0.46-1.41)	0.45	132	43	45.4	0.92 (0.65-1.31)	0.64
	CC	11	5	4	1.50 (0.61-3.66)	0.38	5	2	1.7	1.24 (0.30-5.15)	0.76	6	3	2.3	1.53 (0.48-4.87)	0.47
	TC+CC	193	66	73.1	0.92 (0.69-1.22)	0.56	55	20	24.7	0.84 (0.50-1.43)	0.53	138	46	47.7	0.95 (0.67-1.33)	0.76
	TT+TC	923	343	343.9	Ref		304	127	127.3	Ref		618	216	216.7	Ref
	CC	11	5	4	1.53 (0.63-3.73)	0.35	5	2	1.7	1.29 (0.31-5.31)	0.73	6	3	2.3	1.56 (0.49-4.94)	0.45
NHEJ1	AA	503	182	187.6	Ref		166	65	69.4	Ref		337	117	118.1	Ref
rs897477	AG	365	135	132.8	1.04 (0.81-1.32)	0.78	125	53	49.7	1.28 (0.83-1.97)	0.26	239	82	83.1	0.92 (0.68-1.24)	0.58
	GG	68	29	25.6	0.83 (0.54-1.28)	0.41	19	10	8.9	1.07 (0.51-2.26)	0.86	49	19	16.9	0.72 (0.43-1.23)	0.23
	AG+GG	423	164	158.4	0.99 (0.79-1.25)	0.95	144	63	58.6	1.23 (0.83-1.84)	0.30	288	101	100	0.88 (0.66-1.16)	0.36
	AA+AG	868	317	320.4	Ref		291	118	119.1	Ref		576	199	201.2	Ref
	GG	68	29	25.6	0.82 (0.54-1.25)	0.36	19	10	8.9	0.99 (0.48-2.05)	0.97	49	19	16.9	0.75 (0.45-1.26)	0.28
XRCC4	TT	795	295	286.8	Ref		279	118	114.9	Ref		515	177	172.8	Ref
rs2035990	TC	115	38	45.6	0.83 (0.57-1.20)	0.31	29	12	13.8	1.04 (0.52-2.07)	0.91	86	26	30.5	0.81 (0.52-1.27)	0.36
	CC	5	1	1.7	0.83 (0.12-5.90)	0.85	2	0	1.3	-	-	3	1	0.7	0.83 (0.12-5.96)	0.85
	TC+CC	120	39	47.3	0.83 (0.57-1.20)	0.31	31	12	15.1	1.04 (0.51-2.07)		89	27	31.2	0.81 (0.52-1.26)	0.35
	TT+TC	910	333	332.4	Ref		308	130	128.8	Ref		601	203	203.3	Ref
	CC	5	1	1.7	0.84 (0.12-6.03)	0.87	2	0	1.3	-	-	3	1	0.7	0.86 (0.12-6.13)	0.88
HR, hazard ratio; 95% CI, confidence interval. Significant results in bold.
a Numbers may not add up to 100% of available subjects because of missing information.
b Adjusted for sex, age, smoking and stage

## Sheet: Suppl.table VII
Supplementary Table VII. SNPs in NHEJ genes associated with EFS in the whole CRC cases and stratified for tumor site (Cox regression for adjusted estimates).
		All patients					Rectal cancer patients					Colon cancer patients
Gene	Genotype	Na	Events	Expected	HR	P	Na	Events	Expected	HR	P	Na	Events	Expected	HR	P
dbSNP ID					(95% CI) b					(95% CI) b					(95% CI) b
LIG4	GG	717	274	280.5	Ref		236	93	89.2	Ref		481	181	190.7	Ref
rs10131	GA	169	68	62	1.26 (0.96-1.66)	0.10	58	18	22.3	1.05 (0.61-1.80)	0.87	111	50	40.2	1.35 (0.98-1.87)	0.07
	AA	7	3	2.6	0.93 (0.29-2.91)	0.90	4	2	1.4	0.87 (0.21-3.65)	0.84	3	1	1.2	0.93 (0.12-6.72)	0.95
	GA+AA	176	71	64.6	1.24 (0.95-1.63)	0.12	62	20	23.7	1.02 (0.62-1.70)	0.93	114	51	41.4	1.34 (0.97-1.85)	0.08
	GG+GA	886	342	342.5	Ref		294	111	111.5	Ref		592	231	230.9	Ref
	AA	7	3	2.6	0.89 (0.28-2.81)	0.85	4	2	1.4	0.86 (0.21-3.63)	0.84	3	1	1.2	0.89 (0.12-6.39)	0.91
XRCC5	AA	688	277	270.4	Ref		209	85	79.8	Ref		478	191	189.4	Ref
rs1051685	AG	199	70	79.5	0.92 (0.70-1.21)	0.55	81	25	32.4	1.00 (0.63-1.60)	1.00	118	45	47.3	0.88 (0.62-1.25)	0.49
	GG	15	8	5.2	1.31 (0.62-2.79)	0.48	6	4	1.8	1.43 (0.44-4.62)	0.55	9	4	3.2	1.17 (0.43-3.15)	0.76
	AG+GG	214	78	84.7	0.95 ()0.73-1.24	0.69	87	29	34.2	1.04 (0.66-1.62)	0.88	127	49	50.5	0.90 (0.65-1.26)	0.55
	AA+AG	887	347	349.9	Ref		290	110	111.3	Ref		596	236	236.7	Ref
	GG	15	8	5.2	1.33 (0.63-2.83)	0.45	6	4	1.8	1.43 (0.44-4.60)	0.55	9	4	3.2	1.19 (0.44-3.22)	0.73
XRCC5	CC	343	134	136.1	Ref		106	37	43.1	Ref		237	97	92.6	Ref
rs2440	CT	433	170	161.6	1.08 (0.85-1.37)	0.53	154	61	55.2	1.35 (0.87-2.09)	0.18	279	109	106.2	0.97 (0.73-1.26)	0.83
	TT	131	46	52.3	1.01 (0.72-1.44)	0.94	41	16	15.7	1.18 (0.64-2.17)	0.59	89	29	36.2	0.93 (0.60-1.43)	0.73
	CT+TT	564	216	213.9	1.06 (0.85-1.33)	0.59	195	77	70.9	1.31 (0.86-1.98)	0.21	368	168	142.4	0.96 (0.73-1.26)	0.76
	CC+CT	776	304	297.7	Ref		260	98	98.3	Ref		516	206	198.8	Ref
	TT	131	46	52.3	0.97 (0.70-1.34)	0.87	41	16	15.7	1.00 (0.58-1.74)	1.00	89	29	36.2	0.94 (0.63-1.42)	0.78
XRCC5	TT	722	279	274.8	Ref		246	93	89.6	Ref		475	185	184.3	Ref
rs1051677	TC	176	67	70.5	0.92 (0.70-1.21)	0.54	46	17	19.5	0.94 (0.55-1.59)	0.81	130	50	50.9	0.91 (0.65-1.26)	0.55
	CC	11	4	4.7	1.04 (0.39-2.82)	0.93	5	1	1.9	0.77 (0.11-5.61)	0.79	6	3	2.7	1.20 (0.38-3.79)	0.76
	TC+CC	187	71	75.2	0.92 (0.71-1.21)	0.57	51	18	21.4	0.93 (0.55-1.55)	0.77	136	53	53.6	0.92 (0.67-1.26)	0.61
	TT+TC	898	346	345.3	Ref		292	110	109.1	Ref		605	235	235.2	Ref
	CC	11	4	4.7	1.06 (0.39-2.87)	0.90	5	1	1.9	0.78 (0.11-5.67)	0.80	6	3	2.7	1.22 (0.39-3.86)	0.74
NHEJ1	AA	492	193	190	Ref		162	64	61.3	Ref		330	129	128.2	Ref
rs897477	AG	353	131	136.3	0.95 (0.75-1.20)	0.68	118	41	44.4	0.98 (0.64-1.51)	0.94	234	89	91.7	0.92 (0.69-1.22)	0.56
	GG	65	28	25.7	0.82 (0.54-1.24)	0.35	17	7	6.4	0.96 (0.41-2.28)	0.93	48	21	19	0.82 (0.51-1.32)	0.41
	AG+GG	418	159	162	0.93 (0.74-1.15)	0.49	135	48	50.8	0.98 (0.66-1.46)	0.92	282	110	110.7	0.90 (0.69-1.17)	0.42
	AA+AG	845	324	326.3	Ref		280	105	105.7	Ref		564	218	219.9	Ref
	GG	65	28	25.7	0.84 (0.56-1.25)	0.39	17	7	6.4	0.97 (0.41-2.28)	0.94	48	21	19	0.85 (0.53-1.35)	0.48
XRCC4	TT	772	294	290.2	Ref		266	101	98.6	Ref		505	192	190.8	Ref
rs2035990	TC	112	42	45.7	0.94 (0.67-1.31)	0.70	29	11	12.4	0.85 (0.43-1.70)	0.65	83	31	33	0.98 (0.67-1.45)	0.93
	CC	5	2	2.1	0.96 (0.24-3.88)	0.96	2	0	1	-	-	3	2	1.1	1.00 (0.25-4.04)	1.00
	TC+CC	117	44	47.8	0.94 (0.67-1.30)	0.70	31	11	13.4	0.85 (0.43-1.69)	0.64	86	33	34.1	0.98 (0.67-1.44)	0.93
	TT+TC	884	336	325.9	Ref		295	0	111	Ref		588	223	223.8	Ref	1.00
	CC	5	2	2.1	0.97 (0.24-3.92)	0.97	2		1	-	-	3	2	1.1	1.00 (0.25-4.05)
HR, hazard ratio; 95% CI, confidence interval. Significant results in bold.
a Numbers may not add up to 100% of available subjects because of missing information.
b Adjusted for sex, age, smoking and stage

## Sheet: Suppl.Table VIII
Supplementary Table VIII. miRNAs predicted to bind in the region surrounding MRE11A rs2155209 and RAD52 rs11226 SNPs by different tools
Gene and polymorphism	Tool for SNP prediction	miRNAs shared by different tools for prediction	miRNA entry in miRBase	Expression in colon (Genecards)1
	miRNAs
MRE11A rs2155209	microSNIPer (http://cbdb.nimh.nih.gov/microsniper)
	hsa-miR-1234-3p		MIMAT0005589	Expressed in colon (microarray)
	hsa-miR-1258		MIMAT0005909	No Expression Related Data Available
	hsa-miR-1267		MIMAT0005921	Scarcely expressed in colon (RNAseq)
	hsa-miR-1296	X	MIMAT0005794	Expressed in colon and sigmoideum (RNAseq)
	hsa-miR-26b-3p		MIMAT0004500	Scarcely expressed in colon (RNAseq)
	hsa-miR-27a-5p	X	MIMAT0004501	Expressed in colon transverse (less in sigmoideum) (RNAseq)
	hsa-miR-2909		MIMAT0013863	No Expression Related Data Available
	hsa-miR-296-5p		MIMAT0000690	Expressed in colon (sigmoideum, transverse) (RNAseq)
	hsa-miR-3158-3p	X	MIMAT0015032	Expressed in colon transverse (less in sigmoideum) (RNAseq)
	hsa-miR-3655		MIMAT0018075	Highly expressed in colon (sigmoideum, transverse) (RNAseq)
	hsa-miR-4446-3p		MIMAT0018965	No Expression Related Data Available
	hsa-miR-4512		MIMAT0019049	Expressed in colon transverse (less in sigmoideum) (RNAseq)
	hsa-miR-4726-5p		MIMAT0019845	Scarcely expressed in colon (RNAseq)
	hsa-miR-5001-5p		MIMAT0021021	Highly expressed in colon (sigmoideum, transverse) (RNAseq)
	hsa-miR-5683		MIMAT0022472	No Expression Related Data Available
	hsa-miR-600		MIMAT0003268	Expressed in colon (microarray)
	hsa-miR-6069		MIMAT0023694	No Expression Related Data Available
	hsa-miR-6514-3p		MIMAT0025485	No Expression Related Data Available
	Polymirt (http://compbio.uthsc.edu/miRSNP)
	hsa-miR-5088-5p			Scarcely expressed in colon (RNAseq)
	hsa-miR-6895			No Expression Related Data Available
	hsa-miR-7160-3p			No Expression Related Data Available
	Mirnsnpscore (http://www.bigr.medisin.ntnu.no/mirsnpscore/)
	hsa-miR-3158 (now hsa-miR-3158-3p )	X		Expressed in colon transverse (less in sigmoideum) (RNAseq)
	hsa-miR-2861			No Expression Related Data Available
	hsa-miR-1296	X		Expressed in colon and sigmoideum (RNAseq)
	hsa-miR-27a* (now hsa-miR-27a-5p)	X		Expressed in colon transverse (less in sigmoideum) (RNAseq)
	hsa-miR-214* (hsa-miR-214-5p)			Highly expressed in colon (sigmoideum, transverse) (RNAseq)
RAD52 rs11226	microSNIPer (http://cbdb.nimh.nih.gov/microsniper)
	hsa-miR-296-5p		MIMAT0000690	Expressed in colon (sigmoideum, transverse) (RNAseq)
	hsa-miR-3614-5p		MIMAT0017992	Highly expressed in colon (sigmoideum, transverse) (RNAseq)
	hsa-miR-4260		MIMAT0016881	Highly expressed in colon (sigmoideum, transverse) (RNAseq)
	hsa-miR-496		MIMAT0002818	Moderately expressed in colon transverse (scarcely in sigmoideum) (RNAseq)
	hsa-miR-541-3p		MIMAT0004920	Moderately expressed in colon transverse (scarcely in sigmoideum) (RNAseq)
	hsa-miR-1225-3p		MIMAT0005573	Expressed in colon and sigmoideum (RNAseq)
	hsa-miR-1296		MIMAT0005794	Expressed in colon and sigmoideum (RNAseq)
	hsa-miR-3136-3p	X	MIMAT0019203	Scarcely expressed in colon (RNAseq)
	hsa-miR-4690-3p		MIMAT0019780	Scarcely expressed in colon (RNAseq)
	hsa-miR-890		MIMAT0004912	Scarcely expressed in colon (RNAseq)
	hsa-miR-1233-1-5p		MIMAT0022943	No Expression Related Data Available
	hsa-miR-1233-3p		MIMAT0005588	No Expression Related Data Available
	hsa-miR-1587		MIMAT0019077	No Expression Related Data Available
	hsa-miR-3147		MIMAT0015019	No Expression Related Data Available
	hsa-miR-3151		MIMAT0015024	No Expression Related Data Available
	hsa-miR-3189-3p		MIMAT0015071	No Expression Related Data Available
	hsa-miR-5591-5p		MIMAT0022301	No Expression Related Data Available
	hsa-miR-6075		MIMAT0023700	No Expression Related Data Available
	hsa-miR-6724-5p		MIMAT0025856	No Expression Related Data Available
	Polymirt (http://compbio.uthsc.edu/miRSNP)
	hsa-miR-3136-3p	X	MIMAT0019203	Scarcely expressed in colon (RNAseq)
	hsa-miR-635			Highly expressed in colon (sigmoideum,transverse) (RNAseq)
In Italics miRNAs shared by both alleles. In red miRNAs shared by both SNPs
1 For RNAseq data retrieved from GTEx, for microarray from BioGPS.
